# Supplementary material for: Enhancing Passion Fruit Resilience: The Role of Hariman in Mitigating Viral Damage and Boosting Productivity in Organic Farming Systems
Source: Int J Mol Sci. 2025 Feb 28;26(5):2177. doi: 10.3390/ijms26052177 (PMC11899903; doi:10.3390/ijms26052177)
Supplement: Supplementary file 1 [file ijms-26-02177-s001.zip]

Archive with 1 entries (1 files):
- ijms-3429409-supplementary.pdf
